# Supplementary material for: Three new species of Macvicaria Gibson & Bray, 1982 (Digenea: Opecoelidae) infecting Diplodus spp. (Teleostei, Sparidae) from South Africa and Namibia
Source: Syst Parasitol. 2026 May 27;103(4):26. doi: 10.1007/s11230-026-10275-x (PMC13216092; doi:10.1007/s11230-026-10275-x)
Supplement: Supplementary file 1 — Supplementary file1 (XLSX 24 KB) [file 11230_2026_10275_MOESM1_ESM.xlsx]

## Sheet: Morphometrics
Species	Macvicaria diplodus n. sp.	Macvicaria tsitsikamma n. sp.	Macvicaria peetvermaaki n. sp.	Macvicaria aegyptensis (Shalaby & Hassanine, 1997)	Macvicaria bartolii Antar, Georgieva, Gargouri & Kostadinova, 2015	Macvicaria crassigula (Linton, 1910)	Macvicaria chrysophrys (Nagaty & Abdel Aal, 1969)	Macvicaria cynoglossi (Madhavi, 1975)	Macvicaria dactylopagri (Manter, 1954)	Macvicaria dubia (Stossich, 1905)	Macvocaria eleuthoronemae (Wang, Wang & Zhang, 1992)	Macvicaria gibsoni Rima, Marzoug, Perez-del-Olmo, Kostadinova, Bouderbala & Georgieva, 2017	Macvicaria hunghuaensis (Qiu & Li in Shen & Qiu, 1995)	Macvicaria indica (Gupta & Sehgal, 1971)	Macvicaria longicaudus (Hafeezullah, 1971)	Macvicaria magellanica Laskowski, Jezewski & Zdzitowiecki, 2013	Macvicaria maillardi Bartoli, Bray & Gibson, 1989	Macvicaria microlepis (Salmal & Srivastava, 1990)	Macvicaria mormyri (Stossich, 1885)	Macvicaria mekistomorphe Aken’Ova, Cribb & Bray, 2008	Macvicaria obovata (Molin, 1859)	Macvicaria ophthalmolyci Zdzitowiecki, 1990	Macvicaria shotteri Aken’Ova, Cribb & Bray, 2008	Macvicaria sillagonis (Yamaguti, 1938)	Macvicaria taksengi Bray, 1985
Host	Diplodus capensis, Diplodus hottentotus	D. capensis	D. capensis	Acanthopagrus bifasciatus	Diplodus annularis, Spondyliosoma cantharus	Calamus calamus	A. bifasciatus A	Cynoglossus lida	Nemadactylus macropterus B	Oblada melanurus	Lateolabrax japonicus, Eleutheronema tetradactylum	Diplodus vulgaris	Collichthys lucidus	Lutjanus fulviflamma	C. lida	Patagonotothen longipes, Patagonotothen tessellata, Patagonotothen brevicauda	Sparus aurata	Cynoglossus microlepis	Lithognathus mormyrus	Sillago maculata	S. aurata, Oblada melanurus	Ophthalmolycus amberensis D, Nototheniops nudifrons	Ostorhinchus fasciatus E, Sillaginodes punctatus, Sillago bassensis	Sillago sihama	Otolithes ruber, S. sihama
Locality	South Africa (DHNR, Mossel Bay, TNP, Chintsa East, Boknesstrand)	South Africa (TNP)	Namibia (Swakopmund)	Egypt (Sharm el-Sheikh, Southern Sinai)	Tunisia (Bay of Bizerte, Bizerte Lagoon)	USA (Dry Tortugas)	Red Sea	India (Waltair Coast, Bay of Bangal)	New Zealand (Portobello)	Italy (Trieste)	China (Fujian)	Algeria (Bouzedjar, Algiers)	China (Huanghua)	India (Bombay)	Gulf of Manaar (Tuticorin)	sub-Antarctica (Beagle Channel)	France (Hyeres and Sanary)	India (Puri)	NA	Australia (Moreton Bay)	France (Hyeres and Sanary); Israel (Haifa)	Antarctica (South Sehtland Islands)	Australia (Moreton Bay)	Japan (Lake Hamana)	Malaysia (Teluk Bahang, Pulau Pinang, Pinang Island)
Source	Present study	Present study	Present study	Shalaby & Hassanine (1997)	Antar et al. (2015)	Linton (1910)	Nagaty & Abdel Aal (1969)	Madhavi (1975)	Manter (1954)	Stossich (1905)	Wang et al. (1992)	Rima et al. (2017)	Shen & Qiu (1995)	Gupta & Sehgal (1971)	Hafeezullah (1971)	Laskowski et al. (2013)	Bartoli et al. (1989)	Salman & Srivastava (1990)	Stossich (1885)	Aken’Ova et al. (2008)	Bartoli et al. (1989)	Zdzitowiecki (1990)	Aken’Ova et al. (2008)	Yamaguti (1938)	Bray (1985)
Number of specimens	13	2	6	20	3	NA	4	3	2	NA	NA	4	4	1	2	20	>50	5	NA	4	>100	22	10	NA	NA
Body length	1867–3326 (2348)	1911–3008 (2460)	2211–3198 (2549)	2650–4420	1510–2205	1540	2390–4330	3440–4000	1432–1834	2000–3000	1080–1760	1689–2865	714–1003	1700	2611–3552	1405–1942	2125–4803 (3420)	2760–3310	2000–2500	1440–1904 (1724)	2359–4951 (3583)	1630–2860	1345–2062 (1786)	2100–2300	590–1110
Body width	717–1297 (928)	834–1258 (1046)	844–1044 (939)	1200–1600	666–1033	660	1010–1680	750–960	385–672	750–1000	320–480	529–972	238–476	714	612–800	375–481	808–1811 (1149)	1140–1450	750–1000	287–382 (346)	786–1743 (1266)	420–600	366–546 (479)	900	240–480
Forebody length	671–1152 (826)	737–1119 (928)	764–1138 (900)	–	486–691	–	–	–	455–462	–	–	396–714	–	–	–	347–534	893–2019 (1362)	–	–	371–467 (414)	829–2061 (1329)	–	371–550 (449)	–	–
Hindbody length	1167–2174 (1521)	1174–1889 (928)	1447–2060 (1649)	–	625–1052	–	–	–	–	–	–	744–1374	–	–	–	–	893–2805 (1641)	–	–	–	914–2508 (1702)	–	–	–	–
Body width : length ratio	1:2.25–2.78 (2.47)	1:2.29–2.39 (2.34)	1:2.43–3.06 (2.71)	–	–	–	–	–	–	–	–	–	–	–	–	3.09–4.57:1 (3.85:1)	–	–	–	1:4.7–5.2 (5.0)	–	1:2.95–4.51	1:3.1–4.2 (3.7)	–	–
Body width as % BL	35.98–44.53 (40.02)	41.82–43.64 (42.73)	32.65–41.20 (37.10)	–	31–34	–	–	–	–	–	–	42–49	–	–	–	–	–	–	–	–	–	–	–	–	–
Forebody length as % BL	33.3–39.86 (36.02)	37.2–38.57 (37.89)	31.91–37.36 (35.31)	–	–	–	–	–	–	–	–	30–38	–	–	–	22–30 (26)	–	–	–	24.5–25.8 (24.9)	–	–	21.8–29.7 (25.3)	–	–
Oral sucker length	268–454 (328)	317–453 (385)	253–414 (329)	250–400	203–347	250	360–570 c	–	–	–	96–128	189–284	85–102	136	–	165–201 (185)	267–538 (382)	330–390	–	109–154 (130)	192–501 (362)	137–182	124–178 (143)	–	60–90
Oral sucker width	284–492 (356)	328–466 (397)	340–447 (375)	330–540	234–387	–	360–570 c	200–215*	161–231	–	112–144	198–301	85–119	136	173–237*	167–203 (190)	298–666 (416)	430–480	–	122–160 (141)	309–720 (473)	149–169	132–194 (157)	160–180*	60–105
Prepharynx length	–	–	–	80–120	–	–	90–200	–	–	–	–	–	–	–	–	55**	43–117 (86)	110–140	–	–	32–187 (93)	10	–	–	–
Pharynx length	191–347 (234)	229–379 (304)	192–264 (227)	200–340	144–279	150	200–470	–	–	–	54–80	146–215	34–68	95.2	116–140	92–138 (111)	165–357 (249)	210–230	–	77–102 (90)	113–346 (262)	82–119	65–97 (77)	81–87	30–550
Pharynx width	164–274 (214)	204–289 (247)	191–261 (217)	320–440	180–234	–	230–380	97–117*	125–125	–	64–90	142–198	34–51	102	140–161	98–132 (118)	213–490 (339)	330–250	–	83–128 (107)	240–549 (364)	88–142	78–117 (98)	87	40–70
Pharynx length as % BL	8.11–11.6 (9.98)	11.98–12.60 (12.29)	8.26–9.64 (8.92)	–	–	–	–	–	–	–	–	–	–	–	–	–	–	–	–	–	–	–	–	–	–
Pharynx length : oral sucker length	1:0.62–0.82 (0.71)	1:0.72–0.84 (0.78)	1:0.64–0.96 (0.70)	–	–	–	–	–	–	–	–	–	–	–	–	0.56–0.71:1 (0.61:1)	–	–	–	–	0.51–0.86:1 (0.72:1)	–	–	–	–
Oesophagus length	41–96 (65)	42–89 (66)	45–89 (76)	30–50	–	–	80	–	–	–	68–90	–	–	163	205	110**	43–160 (87)	250–430	–	–	53–165 (100)	120	–	–	20–40
Ventral sucker length	350–593 (432)	430–564 (497)	422–507 (450)	360–540	288–450	350	500–770	–	–	–	160–240	297–438	102–153	239	–	226–338 (292)	346–640 (467)	–	–	160–218 (189)	384–757 (541)	270–390	184–267 (221)	–	–
Ventral sucker width	360–670 (501)	528–696 (612)	482–572 (505)	480–770	324–518	–	650–1010	360–410*	269–369	–	160–272	344–490	119–153	238	266–330*	297–363 (326)	330–629 (472)	440–580	–	192–237 (211)	549–959 (674)	333–436	218–311 (256)	250–280*	90–180*
Oral sucker length : ventral sucker length	1:1.22–1.48 (1.30)	1:1.25–1.36 (1.31)	1:1.22–1.71 (1.39)	1:2 b	–	–	0.6:1 b	–	–	–	–	–	1:1.6 b	–	–	1.45–1.83:1 (1.65:1)	–	–	–	–	1:1.26–2.04 (1:1.5)	–	–	–	–
Oral sucker width : ventral sucker width	1:1.27–1.60 (1.40)	1:1.49–1.61 (1.55)	1:1.28–1.45 (1.35)	1:2 b	1:1.34–1.39	1:1.25–1.33	0.6:1 b	1:1.6–2.0	1:1.6–1.66	–	–	–	1:1.6 b	–	1:1.3–1.5	1.52–1.98:1 (1.72:1)	–	–	–	1:1.4–1.6 (1.5)	–	1:1.59–2.15	1:1.5–1.7 (1.6)	–	1:1.3–2.0
Genital pore to ventral sucker	112–290 (191)	101–240 (171)	192–282 (229)	–	–	–	–	–	–	–	–	–	–	–	–	–	–	–	–	–	–	–	–	–	–
Genital pore to ventral sucker as % forebody length	4.99–10.70 (8.14)	5.29–7.98 (6.63)	8.08–10.40 (9.04)	–	–	–	–	–	–	–	–	–	–	–	–	–	–	–	–	–	–	–	–	–	–
Intestinal bifurcation to ventral sucker anterior	162–256 (213)	136–203 (170)	216–420 (298)	–	–	–	–	–	–	–	–	–	–	–	–	–	–	–	–	55–104 (81)	–	–	48–156 (107)	–	–
Intestinal bifurcation to ventral sucker anterior as % BL	5.42–11.85 (9.62)	6.75–7.12 (6.94)	9.77–13.13 (11.37)	–	–	–	–	–	–	–	–	–	–	–	–	–	–	–	–	–	–	–	–	–	–
Ovary length	118–269 (177)	127–264 (196)	196–263 (216)	–	122–216	–	180–260	–	–	–	80–96	99–219	51–85	102	–	116–193 (166)	149–341 (233)	200–220	–	90–134 (111)	160–378 (257)	190–330	109–208 (145)	200–230	80–120
Ovary width	133–289 (202)	179–288 (234)	189–294 (227)	170–280*	144–234	–	240–390	175–226*	–	–	64–144	116–254	68–102	190	87–131*	117–194 (145)	160–399 (251)	220–240	–	77–128 (101)	176–346 (259)	190–230	98–194 (144)	180–190	40–90
Egg length	54–78 (71)	72–76 (75)	80–84 (82)	60–70	64–92 (75)	70	80	66–71	44–47	–	70–80	67–78	57–66	54.4	74–82	40–51 (44.5)	61–74 (68)	80	–	58–70 (63)	65–78 (70.5)	51–62	54–79 (65)	75–81	67–80
Egg width	37–42 (40)	45.6 (n=1)	–	40–45	39–67 (50)	40	50	47–50	24–27	–	42–46	45–66	24–27	27.2	38–47	25–32 (28)	26–41 (34.5)	40	–	26–29 (26)	30–41 (35.1)	29–37	29–49 (37)	42–45	32–53
Egg length as % BL	2.31–3.94 (1.10)	2.39–3.99 (3.19)	2.58–3.65 (3.27)	–	–	–	–	–	–	–	–	–	–	–	–	–	–	–	–	–	–	–	–	–	–
Anterior testis length	191–334 (246)	157–202 (180)	247–310 (273)	290–460	113–230	–	260–390	140–270 a	–	–	128–192	151–215	68–85	136	249–365 a	186–277 (236)	160–501 (299)	310–350	–	134–173 (154)	133–352 (245)	210–310	137–282 (201)	–	70–110 a
Anterior testis width	201–458 (322)	212–289 (251)	299–448 (366)	340–550	164–338	–	450–800	175–276 a	–	–	176–368	181–297	85–153	312	164–247 a	150–255 (211)	293–640 (484)	330–330	–	128–154 (141)	282–789 (494)	180–260	155–286 (239)	–	100–200 a
Anterior testis length as % BL	9.19–12.81 (10.55)	6.72–8.22 (7.47)	9.69–11.91 (10.80)	–	–	–	–	–	–	–	–	–	–	–	–	–	–	–	–	–	–	–	–	–	–
Posterior testis length	194–367 (259)	185–254 (220)	281–420 (314)	260–430	104–212	–	240–440	140–270 a	–	–	144–224	176–237	68–85	136	249–365 a	197–299 (259)	203–453 (341)	310–350	–	154–192 (170)	187–416 (294)	240–410	184–338 (250)	–	70–110 a
Posterior testis width	200–388 (299)	275–285 (280)	237–417 (324)	290–480	189–398	–	450–780	175–276 a	–	–	224–320	198–288	153–170	299	164–247 a	143–267 (214)	240–581 (433)	320–330	–	125–173 (142)	261–720 (450)	190–270	170–337 (244)	–	100–200 a
Posterior testis length as % BL	9.23–14.44 (11.08)	8.44–9.68 (9.06)	11.3–13.25 (12.30)	–	–	–	–	–	–	–	–	–	–	–	–	–	–	–	–	–	–	–	–	–	–
Seminal receptacle length	98–182 (136)	162 (n=1)	127–184 (155)	–	–	–	17–18	–	–	–	–	–	–	–	–	–	107–453 (263)	200–210	–	–	117–330(230)	–	–	150	–
Seminal receptacle width	91–200 (136)	128 (n=1)	147–197 (164)	–	–	–	24	–	–	–	–	–	–	–	–	–	59–229 (151)	160–180	–	–	80–187 (144)	–	–	84–105	–
Cirrus sac length	361–621 (462)	372–524 (448)	347–522 (420)	–	257–329	–	–	–	–	–	320–560	194–430	119–221	–	–	446–623 (535)	320–773 (584)	400–500	–	272–305 (294)	533–1269 (852)	420–590	294–528 (403)	500	–
Cirrus sac width	115–163 (139)	178–233 (206)	121–147 (137)	–	77–126	–	–	–	–	–	64	77–146	34–51	–	–	56–92 (75)	85–203 (131)	–	–	71–78 (75)	91–208 (146)	75–112	64–142 (99)	80–90	–
Cirrus sac length as % BL	17.65–22.51 (19.88)	17.42–19.47 (18.44)	13.69–17.57 (16.18)	–	–	–	–	–	–	–	–	–	–	–	–	–	–	–	–	–	–	–	–	–	–
Cirrus sac posterior end from anterior margin of ventral sucker	116–379 (207)	131–176 (154)	132–197 (171)	–	–	–	–	–	–	–	–	–	–	–	–	0.44–1.03:1 (0.7:1)	–	–	–	–	–	–	–	–	–
Cirrus sac posterior end from posterior margin of ventral sucker	132–277 (217)	294–354 (324)	238–369 (290)	–	–	–	–	–	–	–	–	–	–	–	–	–	–	–	–	–	–	–	–	–	–
Post-testicular field	302–598 (413)	294–633 (464)	331–557 (448)	–	177–402	–	–	800–880	154–269	–	–	266–447	–	–	–	–	512–746 (604)	–	–	339–512 (426)	–	–	312–498 (406)	–	–
Post-testicular field as % BL	15.73–19.89 (17.42)	15.38–21.04 (18.21)	14.97–20.83 (17.52)	–	–	–	–	–	–	–	–	14–20	–	–	–	–	–	–	–	21.0–26.9 (24.5)	–	–	19.0–27.4 (22.9)	–	–
Ventral vitellarium to anterior extremity as % BL	20.35–28.59 (24.37)	26.03–28.41 (27.22)	19.69–27.43 (23.52)	–	–	–	–	–	–	–	–	–	–	–	–	–	–	–	–	15.4–22.2 (19.7)	–	–	10.9–15.4 (12.9)	–	–
Dorsal vitellarium to anterior extremity as % BL	18.29–24.17 (21.30)	19.48–25.85 (22.67)	14.31–22.66 (18.22)	–	–	–	–	–	–	–	–	–	–	–	–	–	–	–	–	–	–	–	–	–	–

## Sheet: Footnotes
Abbreviations: BL, body length; DHNR, De Hoop Nature Reserve; NA, not available; TNP (Tsitsikamma National Park); USA, United States of America.
* diameter; ** maximum; A reported as Chrysophrys bifasciata; B reported as Dactylopagrus macropterus; D reported as Ophthalmolycus concolor; E reported as Apogon fasciatus; a did not distinguish between anterior and posterior testes; b did not specify whether ratio is based on length or width, c did not specify length or width.
